# Supplementary material for: Comparative Analysis of Conformational Dynamics and Systematic Characterization of Cryptic Pockets in the SARS-CoV-2 Omicron BA.2, BA.2.75 and XBB.1 Spike Complexes with the ACE2 Host Receptor: Confluence of Binding and Structural Plasticity in Mediating Networks of Conserved Allosteric Sites
Source: Viruses. 2023 Oct 10;15(10):2073. doi: 10.3390/v15102073 (PMC10612107; doi:10.3390/v15102073)
Supplement: Supplementary file 1 [file viruses-15-02073-s001.zip]

Archive with 4 entries (4 files):
- SUPPLEMENTARY_MATERIALS_REVISION.pdf
- Table S4.csv
- Table S5.csv
- Table S6.csv
