# Supplementary material for: Comparative Analysis of Conformational Dynamics and Systematic Characterization of Cryptic Pockets in the SARS-CoV-2 Omicron BA.2, BA.2.75 and XBB.1 Spike Complexes with the ACE2 Host Receptor: Confluence of Binding and Structural Plasticity in Mediating Networks of Conserved Allosteric Sites
Source: Viruses. 2023 Oct 10;15(10):2073. doi: 10.3390/v15102073 (PMC10612107; doi:10.3390/v15102073)
Supplement: Supplementary file 1 [file viruses-15-02073-s001.zip › Table S4.csv]

name	score	occurrence	Pocket_chain_residue_ids
pocket1	3.96	77%	A_365 A_367 A_368 A_377 A_384 A_387 A_432 B_486
pocket2	3.83	63%	B_115 B_132 B_167 B_168 B_170 B_230 B_231 B_232 C_357 C_393 C_394 C_518 C_520 C_521 C_523
pocket3	3.83	65%	A_1034 A_1035 A_1036 A_886 A_904 A_908 B_1038 B_1039 B_1040 B_1046 B_1047 B_1107 B_1108 B_909
pocket4	3.8	82%	B_740 B_741 B_744 B_745 B_855 B_856 B_966 B_976 C_548 C_549 C_571 C_572 C_573 C_589
pocket5	3.42	52%	C_338 C_365 C_367 C_368 C_377 C_384 C_387 C_432 C_513
pocket6	3.41	66%	A_1038 A_1039 A_1040 A_1046 A_1047 A_1107 A_1108 A_909 A_910 C_1034 C_1036 C_886 C_890 C_904 C_908
pocket7	3.33	72%	B_1035 B_1036 B_886 B_904 B_908 C_1038 C_1039 C_1040 C_1047 C_1107 C_1108 C_909
pocket8	3.11	53%	A_1090 A_1091 A_1121 A_1122 C_1092 C_1105 C_1106 C_1111 C_1113 C_1119 C_907 C_910 C_912 C_913
pocket9	2.78	47%	A_1092 A_1104 A_1105 A_1106 A_1111 A_1113 A_1119 A_907 A_910 A_912 A_914 B_1091 B_1121
pocket10	2.65	62%	A_357 A_359 A_360 A_393 A_394 A_520 A_521 A_523 C_115 C_130 C_168 C_230 C_231
