# Supplementary material for: Comparative Analysis of Conformational Dynamics and Systematic Characterization of Cryptic Pockets in the SARS-CoV-2 Omicron BA.2, BA.2.75 and XBB.1 Spike Complexes with the ACE2 Host Receptor: Confluence of Binding and Structural Plasticity in Mediating Networks of Conserved Allosteric Sites
Source: Viruses. 2023 Oct 10;15(10):2073. doi: 10.3390/v15102073 (PMC10612107; doi:10.3390/v15102073)
Supplement: Supplementary file 1 [file viruses-15-02073-s001.zip › Table S5.csv]

name	score	occurrence	Pocket_chain_ residue_ids
pocket1	9.05	58%	D_336 D_338 D_342 D_364 D_365 D_367 D_368 D_369 D_371 D_377 D_379 D_382 D_383 D_384 D_387 D_432 D_434 D_513 D_515
pocket2	7.38	76%	D_101 D_104 D_117 D_119 D_121 D_128 D_170 D_172 D_175 D_190 D_192 D_194 D_201 D_203 D_227 D_228 D_229 D_231
pocket3	8.95	82%	C_541 C_546 C_547 C_548 C_549 C_570 C_572 C_573 C_587 C_589 C_592 D_1000 D_740 D_741 D_744 D_745 D_855 D_856 D_966 D_976 D_977 D_978
pocket4	7.89	85%	C_1035 C_1036 C_1038 C_884 C_885 C_886 C_887 C_896 C_904 C_907 C_908 E_1038 E_1040 E_1047 E_1107 E_1108 E_712 E_909 E_910
pocket5	5.65	75%	D_100 D_101 D_239 D_240 D_242 D_248 D_249 D_250 D_263 D_264 D_265 D_65 D_66 D_81 D_84 D_94 D_95 D_96
pocket6	5.34	88%	C_974 C_976 C_979 E_391 E_517 E_518 E_519 E_520 E_522 E_544 E_545 E_546 E_565 E_567 E_571 E_573
pocket7	5.17	82%	C_740 C_744 C_745 C_855 C_856 C_966 C_976 C_977 C_978 E_541 E_547 E_548 E_549 E_568 E_570 E_572 E_573 E_587 E_589
pocket8	5.11	78%	C_756 C_970 C_994 C_995 C_998 C_999 D_1002 D_756 D_970 D_994 D_995 D_998 E_1002 E_756 E_970 E_994 E_995 E_998 E_999
pocket9	4.94	71%	E_105 E_110 E_116 E_117 E_118 E_133 E_136 E_159 E_160 E_161 E_241
pocket10	4.21	62%	D_1038 D_1039 D_1040 D_1046 D_1047 D_1048 D_1108 D_908 D_909 E_1035 E_1036 E_1038 E_886 E_890 E_904 E_908
