# Supplementary material for: Comparative Analysis of Conformational Dynamics and Systematic Characterization of Cryptic Pockets in the SARS-CoV-2 Omicron BA.2, BA.2.75 and XBB.1 Spike Complexes with the ACE2 Host Receptor: Confluence of Binding and Structural Plasticity in Mediating Networks of Conserved Allosteric Sites
Source: Viruses. 2023 Oct 10;15(10):2073. doi: 10.3390/v15102073 (PMC10612107; doi:10.3390/v15102073)
Supplement: Supplementary file 1 [file viruses-15-02073-s001.zip › Table S6.csv]

name	score	occurrence	Pocket_chain_residue_ids
pocket1	3.7	48%	A_884 A_885 A_886 A_887 A_894 A_896 A_901 A_904 B_1094 B_1107 B_1108 B_712 B_713 B_714
pocket2	3.22	42%	A_338 A_368 A_369A_377 A_387 A_432 A_513 A_515
pocket3	2.76	38%	A_1037 A_1038 A_1039 A_1040 A_1046 A_1047 A_1108 A_909 C_1034 C_1035 C_1036 C_886
pocket4	2.72	52%	A_101 A_102 A_103 A_104 A_121 A_175 A_176 A_190 A_192 A_94 A_96 A_99
pocket5	2.2	46%	C_338 C_365 C_368 C_369 C_377 C_387 C_432 C_434 C_513
pocket6	2.17	56%	B_1056 B_1058 B_1059 B_730 B_731 B_733 B_775 B_778 B_782 B_863 B_865 B_867 B_870
pocket7	2.1	42%	A_1034 A_1035 A_1036 A_886 B_1038 B_1040 B_1047 B_1107 B_1108 B_909
pocket8	2.06	58%	B_369 B_372 B_373 B_374 B_377 C_420 C_421 C_460
pocket10	1.87	45%	C_1001 C_739 C_753 C_754 C_756 C_757 C_759 C_760
pocket11	1.87	42%	B_338 B_342 B_365 B_368 B_369 B_377 B_387 B_434 B_513
pocket12	1.12	34%	B_733 B_735 B_768 B_771 B_772 B_775 B_861 C_312 C_314 C_596 C_613 C_666
